# Supplementary material for: Genome-Wide Identification of the IQM Gene Family and Their Transcriptional Responses to Abiotic Stresses in Kiwifruit (Actinidia eriantha)
Source: Genes (Basel). 2024 Jan 23;15(2):147. doi: 10.3390/genes15020147 (PMC10887524; doi:10.3390/genes15020147)
Supplement: Supplementary file 1 [file genes-15-00147-s001.zip]

Archive with 1 entries (1 files):
- genes-2830420-supplementary.pdf
